# Supplementary material for: Genome-Wide Identification of Hsp70 Genes in the Large Yellow Croaker (Larimichthys crocea) and Their Regulated Expression Under Cold and Heat Stress
Source: Genes (Basel). 2018 Nov 29;9(12):590. doi: 10.3390/genes9120590 (PMC6316144; doi:10.3390/genes9120590)
Supplement: Supplementary file 1 [file genes-09-00590-s001.zip › Table S2.xlsx]

## Sheet: Sheet1
Primers used for quantitative real-time PCR (qPCR) validations
Genes	Primers (5’-3’)
hsp70	AAGCGGACAGATACAAAGC
	CCTCCTGTCTACAACTACCG
hspa4a	AGATGAACCAGCAGAATAGC
	CCCGTTCTCGGTCTTCT
hsap5a.1	TTTTGCCGATGAGGACA
	ACCCGCACTGCCGTAGA
hsap5a.2	CTTTGCCGATGAGGACA
	TCTCAATGGCTTCCTTATCT
hsap8b	ATCTCAGAGTTCAAACGCAAGT
	GCCCTGGTGATTGAGGTGTA
hsc70	ACATTGTCCTGGTGGGT
	GGGCGTGACATCCAACA
β-actin	TCGTCGGTCGTCCCAGGCATCAG
	ATGGCGTGGGGCAGAGCGTAACC
